# Supplementary material for: Monsters with a shortened vertebral column: A population phenomenon in radiating fish Labeobarbus (Cyprinidae)
Source: PLoS One. 2021 Jan 20;16(1):e0239639. doi: 10.1371/journal.pone.0239639 (PMC7817016; doi:10.1371/journal.pone.0239639)
Supplement: S2 File — (XLSX) [file pone.0239639.s002.xlsx]

## Sheet: Лист1
Site	coordinates	altitude	Date	Labeobarbus presence/absence
Shebele R., tributary of Wabi Shebele R., at the bridge along the road Shek Husen – Gelemso	7°59'18.3" N 40°26'32.9" E	952 m asl	11 April 2016	sampled
Elele R., tributary of Shebele R., at the bridge along the road Shek Husen – Gelemso	7°49'13.0" N 40°32'00.8" E	913 m asl	10 April 2016	not obtained
Wabi R., triburary of Wabi Shebele R., at the bridge along the road Shek Husen – Gelemso	7°46'21.6" N 40°36'57.0" E	890 m asl	08 April 2004, 10 April 2016	not obtained
Burka R., triburary of Wabi Shebele R., at the bridge along the road Shek Husen – Gelemso	7°29'48" N 40°58'50" E	1265 m asl	10 December 2012	sampled
Wabi R., triburary of Wabi Shebele R., at the Town of Gasera	7°27'18" N 40°11'33" E	1075 m asl	11 December 2012	sampled
Denka R., tributary of Weyb R., at the Village of Dinsho	7°10'06.7" N 39°58'36.4" E	2448 m asl	09 April 2016	not obtained
Weyb R., a northern tributary of Genale R., at the bridge along the road Robe - Gasera in the Village of Shefela	7°22'41" N 40°00'16" E	2322 m asl	09 April 2004	not obtained
R. Shaya, R. Weyb tr., at the bridge along the road Dodola – Robe, c. 6 km NW Robe	7°10'19" N 39°58'38" E	2403 m asl	30 March 2004, 09 April 2016	not obtained
Wabi R., triburary of Wabi Shebele R., at the bridge along the road Shashemene – Dodola	7°00'55" N 39°01'57" E	2482 m asl	29 March 2004	not obtained
Ukuma R., triburary of Wabi R., at the bridge along the road Shashemene – Dodola	7°00'25" N 39°03'34" E	2470 m asl	January 1990	not obtained
Meribo R., tributary of Wabi R., at the bridge along the road Dodola – Robe	7°00'07.4" N 39°20'14.1" E	2364 m asl	08 April 2016	not obtained
Dinik R., northern tributary of Weyb R., at the Village of Dinik c. 20 km SE of Ginir	7°00'01" N 40°50'15" E	1327 m asl	24 January 1990	sampled
Weyb R., a northern tributary of Genale R., just downstream Sof Umar Cave	6°53'53" N 40°51'07" E	1198 m asl	23 January 1990, 31 March 2004, 09 December 2012	sampled
nameless seasonal triburary of Wabi Shebele R. c. 20 km NW of Imi	6°32'06" N 41°54'48" E	457 m asl	01 April 2004	not obtained
flooded pond at the left bank of Wabi Shebele R. c. 9.5 km N of Imi	6°32'25" N 42°06'54" E	378 m asl	04 April 2004	sampled
Wabi Shebele R. c.5 km N of Imi	6°29'45" N 42°07'51" E	375 m asl	02-05 April 2004	not obtained
Welemele R., the northern tributary of Genale R., at the bridge along the road Negele-Borona - Goba in the Village of Malca-Mana	6°14'30" N 39°47'22" E	1040 m asl	30 March 2009	sampled
Welemele R., the northern tributary of Genale R., dowstream of the Water Falls, c. 3.5 km SE the bridge along the road Negele-Borona - Goba in the Village of Malca-Mana of the bridge along the road Negele-Borona --- Goba	6°13'34" N 39°49'11" E	1014 m asl	30 March 2009	sampled
Genale R., tributary of Juba R., at Kibre Mengist	6°02'40" N 39°07'19" E	1324 m asl	24 February 1993	sampled
Zenbaba R., Dawa R. tr., Juba R. drainage, c. 20 km E Kibre Mengist	5°53'31" N 39°10'43" E	1800 m asl	26 February 1993	not obtained
Awata R., Dawa R. tr., at the bridge along the road Kibre Mengist - Shakiso	5º47'07"N 38º55'46"E	1630 m asl	30 January 1998, 22 May 2012, 07 April 2009	sampled
Genale R., tributary of Juba R., at Negele	5°42'04" N 39°32'05" E	1124 m asl	21-24 February 1993, 21-26 January 1997, 31 January - 02 February 1998, 15 March - 04 April 2009, 27 February - 05 March 2019	sampled
Dawa R., tributary of Juba R., upstreanm of the bridge along the road Kibre Mengist - Agare Mariam, c. 70 km SE Agare Mariam	5°19'42" N 38°47'13" E	1160 m asl	22 May 2012	sampled
Dawa R., tributary of Juba R., at the bridge along the road Negele - Moyale	4°51'54" N 39°19'02" E	750 m asl	03-07 February 1998	sampled
Sarole R. at its junction to Genale R.	4°28'23" N 41°46'53" E	202 m asl	14-19 February 1993, 10 March 2019	sampled
Weyb R. (drying ponds in the riverbed), tributary of Genale R., at the bridge between villages of Bucarale and Curallei	4°28'01" N 42°01'28" E	197 m asl	09 March 2019	not obtained
oxbow pond of Genale R. at Uoladdala, c. 10 km upstream of Dollo	4°16'26" N 42°03'47" E	180 m asl	09 March 2019	not obtained
Genale R., tributary of Juba R., at Dollo, c. 0.5 km upstream the dried up Dawa mouth	4°10'48" N 42°04'44" E	175 m asl	07-09 March 2019	sampled
