# Supplementary material for: Monsters with a shortened vertebral column: A population phenomenon in radiating fish Labeobarbus (Cyprinidae)
Source: PLoS One. 2021 Jan 20;16(1):e0239639. doi: 10.1371/journal.pone.0239639 (PMC7817016; doi:10.1371/journal.pone.0239639)
Supplement: S3 File — (XLSX) [file pone.0239639.s003.xlsx]

## Sheet: Abbreviations
Morphs
SH	Short
SH-LP	Lipped Short
GN	Generalized
LP	Lipped
JB	Jubae
SM	Smiling
HY	Hybrid
PS	Piscivorous
Measurements
SL	Standard length, mm
HL	Head length, mm
BL	Body length, mm (SL minus HL)
RHL	Ratio snout length / HL
OHL	Ratio orbit horizontal diameter / HL
IOHL	Ratio interorbital width / HL
POHL	Ratio postorbital length of head / HL
ChHL	Ratiohead depth at mid-orbit / HL
CHHL	Ratio head depth at occiput / HL
DLHL	Ratio dorsal spine length / HL
PrDHL	Ratio pre-dorsal distance / HL
PDHL	Ratio post-dorsal distance / HL
cpdHL	Ratio caudal peduncle length / HL
DLHL	Ratio length of dorsal fin base / HL
MWHL	Ratio mouth width / HL
hAHL	Ratio height of anal fin / HL
HHL	Ratio maximum depth of body / HL
hHL	Ratio minimum depth of body / HL
lPHL	Ratio length of pectoral fin / HL
PVHL	Ratio pectoral-ventral distance / HL
VAHL	Ratio ventral-anal distance / HL
lVHL	Ratio length of ventral fin / HL
AbHL	Ratio length of anterior barbel / HL
PbHL	Ratio length of posterior barbel / HL
HLSL	Ratio head length / SL
HSL	Ratio maximum depth of body / SL
hSL	Ratio minimum depth of body / SL
Counts
Vt_md	Number of deformed vertebrae
Vt_md%	Frequency of deformed vertebrae in relation to non-deformed, %
Vt	Total number of vertebrae
Vpd	number of pre-dorsal vertebrae
Va	number of trunk vertebrae
Vi	number of transitional vertebrae
Vc	number of caudal vertebrae
Vc+Vi	number of caudal+transitional vertebrae

## Sheet: Morphometrics for PCA and CVA
Label	Morph	Year	SL	HL	BL	RHL	OHL	IOHL	POHL	ChHL	CHHL	DspHL	ADHL	PDHL	plHL	DLHL	MWHL	AhHL	HHL	hHL	lPHL	PVHL	VAHL	lVHL	AbHL	PbHL
GB43+z	SH	2009	201	49.20	152	0.3272	0.2154	0.3882	0.4797	0.5447	0.7805	0.8821	2.31910	1.22760	0.6362	0.7073	0.2703	0.9085	1.56300	0.5935	0.1585	1.19720	1.1220	0.9390	0.3862	0.4472
BA67+z	SH	2009	181	48.90	132	0.3313	0.2393	0.4008	0.4315	0.6074	0.8425	0.8528	2.1247	1.0859	0.5481	0.6299	0.2618	0.8589	1.65640	0.6299	0.1595	0.9959	1.1575	0.9918	0.4335	0.5051
BA69+	SH	2009	192	51.90	140	0.3699	0.2177	0.4085	0.4663	0.5626	0.8247	0.7842	2.0501	1.1118	0.6301	0.6898	0.2967	1.0000	1.66470	0.6031	0.1503	1.0732	1.0944	0.9576	0.3988	0.4913
BA92+z	SH	2009	168	48.30	120	0.3582	0.2133	0.3954	0.4783	0.5880	0.8447	0.8841	2.0538	1.1615	0.5197	0.6708	0.2650	0.9524	1.54870	0.5756	0.1615	1.0414	1.0932	0.9648	0.3830	0.4265
BA178+	SH	2009	207	57.50	150	0.3496	0.2087	0.3791	0.4452	0.5617	0.7983	0.7913	2.1426	0.5252	0.5304	0.6035	0.2504	0.9530	1.49570	0.5652	0.1357	1.0783	1.0504	0.9391	0.3078	0.3948
BA201+z	SH	2009	233	59.90	173	0.3589	0.1920	0.4174	0.4958	0.5292	0.8147	0.7446	2.27550	1.38400	0.6377	0.7012	0.2871	0.9316	1.58600	0.5960	0.1302	1.0751	1.1486	0.9399	0.3589	0.4374
BA207+	SH	2009	215	59.80	155	0.3294	0.2157	0.4214	0.4532	0.5870	0.8177	0.7074	2.0585	0.9649	0.5652	0.6789	0.2960	0.9013	1.72580	0.6120	0.1304	1.0234	1.1254	0.9381	0.3562	0.4967
BA261+ z	SH	2009	155	41.60	113	0.3413	0.2452	0.4495	0.4543	0.5721	0.8029	0.9231	2.1611	1.0913	0.5769	0.6971	0.2452	0.8870	1.59860	0.6178	0.1875	1.0337	1.0745	0.9880	0.4399	0.4760
BA272+	SH	2009	197	53.20	144	0.3158	0.2237	0.4004	0.4756	0.5357	0.8308	0.8365	2.1353	1.1466	0.5695	0.6278	0.2575	0.8365	1.609	0.5921	0.1466	1.0977	1.1617	0.8346	0.3722	0.4248
BA285+	SH	2009	178	45.50	133	0.3319	0.2330	0.3890	0.4835	0.6066	0.7978	0.9560	2.23300	1.1648	0.6901	0.7407	0.2681	0.9670	1.63960	0.5758	0.1714	1.0462	1.1560	0.9978	0.3495	0.3824
BA286+z	SH	2009	162	49.10	113	0.3544	0.2159	0.3768	0.4644	0.5723	0.8289	0.8248	1.92460	0.8330	0.4521	0.6884	0.2953	0.9511	1.75970	0.6008	0.1589	0.9226	1.0285	0.9715	0.4073	0.5092
BA303++z	SH	2009	178	49.20	129	0.3333	0.2276	0.3923	0.4492	0.5305	0.7378	0.8963	2.1077	1.0711	0.6260	0.6646	0.2703	0.8963	1.57520	0.5935	0.1585	0.9675	1.0224	0.9431	0.4045	0.4634
BA305++z	SH	2009	143	38.00	105	0.3553	0.2579	0.3474	0.4132	0.6000	0.7868	0.9632	2.0184	1.1079	0.6184	0.6646	0.2684	0.8947	1.43420	0.5211	0.2053	0.9684	1.0763	0.9105	0.3263	0.4105
BA306++	SH	2009	122	36.30	86	0.3196	0.2645	0.3857	0.4353	0.5537	0.7989	1.0854	2.0303	0.9036	0.4931	0.6556	0.2865	0.8485	1.53990	0.5813	0.2149	0.8788	0.9118	0.9669	0.3416	0.4463
M26	SH	2019	201	64.20	137	0.3956	0.1947	0.4097	0.4330	0.5701	0.8131	0.7586	2.0047	1.0031	0.5436	0.6199	0.3069	0.8318	1.65110	0.5748	0.1215	0.9143	0.9377	0.9050	0.3053	0.3816
M27	SH	2019	179	50.70	128	0.4043	0.2268	0.4043	0.4122	0.5897	0.8521	0.8067	2.0966	1.1203	0.7140	0.6765	0.2781	0.9034	1.47930	0.5700	0.1538	1.0138	1.0000	0.9014	0.2840	0.4043
M33	SH	2019	210	60.00	150	0.3867	0.2117	0.4300	0.4500	0.5800	0.8217	0.8433	2.1067	1.1483	0.6483	0.6833	0.2583	0.8417	1.47670	0.5667	0.1300	1.0267	1.1517	0.9200	0.2433	0.3583
M48	SH	2019	233	65.00	168	0.3892	0.1923	0.4185	0.4554	0.5954	0.7769	0.6785	2.0569	1.1662	0.6508	0.6692	0.3154	0.8754	1.51850	0.5877	0.1200	0.9200	1.1185	0.8985	0.3323	0.3846
M58	SH	2019	186	52.20	134	0.3889	0.2222	0.4234	0.4291	0.5881	0.8640	0.9234	2.0077	1.25670	0.6456	0.7146	0.3123	1.0077	1.65130	0.6073	0.1494	1.0402	1.1379	1.0479	0.2893	0.4464
M59	SH	2019	177	51.70	125	0.3752	0.1954	0.3675	0.4468	0.5242	0.7350	0.9284	2.0097	1.0484	0.6596	0.6518	0.2669	0.9323	1.42550	0.5629	0.1509	0.9574	0.9981	0.9381	0.2553	0.3733
M85	SH	2019	244	61.70	182	0.3922	0.1831	0.3809	0.4830	0.4992	0.7423	0.6823	2.1507	1.50240	0.7828	0.7066	0.2658	0.8217	1.41490	0.5365	0.1264	0.9643	1.1669	0.8606	0.3160	0.3582
M86	SH	2019	221	58.40	163	0.3904	0.2055	0.3853	0.4658	0.5565	0.8185	0.7534	2.19350	1.26200	0.7226	0.7003	0.2637	0.8938	1.42810	0.5788	0.1336	1.0240	1.0805	0.9092	0.4503	0.5291
M91	SH	2019	208	58.20	150	0.3574	0.2165	0.4278	0.4536	0.5533	0.8436	0.7852	2.1117	1.20790	0.6804	0.6770	0.3007	0.9605	1.67180	0.6443	0.1340	0.9880	1.1512	0.9845	0.3883	0.4399
M92	SH	2019	187	50.90	136	0.3811	0.2200	0.4145	0.4342	0.5658	0.7466	0.7996	2.0255	1.25540	0.7092	0.6699	0.2731	0.7878	1.52650	0.5953	0.1532	1.0196	1.1120	0.9096	0.3458	0.3969
M93	SH	2019	178	53.60	124	0.3675	0.2351	0.3787	0.4403	0.5243	0.8022	0.7313	1.93100	1.1213	0.5522	0.6474	0.2668	0.9310	1.56720	0.6007	0.1455	0.9515	1.0970	0.9739	0.2985	0.4216
GB42+z	GN	2009	217	48.80	168	0.2869	0.2500	0.4180	0.4918	0.5881	0.7541	0.8525	2.39550	1.53070	0.7684	0.7582	0.2684	1.0143	1.51430	0.5922	0.1598	1.20490	1.34630	1.0041	0.3648	0.4037
GB44+	GN	2009	183	43.50	140	0.3057	0.2368	0.3816	0.4690	0.5609	0.8138	0.9057	2.27360	1.31950	0.6805	0.7333	0.2644	0.9655	1.58390	0.6138	0.1793	1.19540	1.26210	0.9770	0.2736	0.3839
GB53++	GN	2009	128	31.100	97	0.2637	0.2637	0.3537	0.4855	0.5466	0.7846	1.1736	2.25080	1.33440	0.6592	0.6881	0.2637	0.9646	1.44370	0.5402	0.2508	1.1672	1.21220	0.9743	0.3826	0.4437
BA11++z	GN	2009	304	68.00	236	0.2985	0.2132	0.4706	0.5147	0.6206	0.9794	0.6647	2.42650	1.51470	0.8294	0.7868	0.3368	0.9574	1.71910	0.6279	0.1147	1.1324	1.46910	0.9779	0.4250	0.5353
BA12++	GN	2009	261	62.20	199	0.3103	0.2203	0.4019	0.5048	0.5643	0.8264	0.6977	2.41160	1.40190	0.6801	0.6479	0.2894	0.8553	1.59650	0.6141	0.1254	1.1576	1.31190	0.9277	0.3215	0.4325
ВА145++	GN	2009	108	27.70	80	0.3105	0.2744	0.3249	0.4585	0.5307	0.7365	1.1011	2.1444	1.31410	0.6931	0.6606	0.2383	0.9711	1.1697	0.5379	0.2816	0.9603	0.9856	0.9206	0.3538	0.4368
BA171+	GN	2009	157	39.00	118	0.3231	0.2462	0.3436	0.4538	0.5410	0.7769	0.9513	2.21280	1.30260	0.6564	0.7154	0.2538	0.9282	1.41280	0.5179	0.2000	1.1128	1.1256	0.9744	0.2795	0.3897
BA174+z	GN	2009	205	50.40	155	0.3413	0.2143	0.3929	0.4623	0.5317	0.7897	0.7460	2.29170	1.31150	0.6687	0.6488	0.2639	0.9246	1.46430	0.5456	0.1548	1.0794	1.27580	0.9127	0.3948	0.4544
BA193++z	GN	2009	114	29.80	84	0.3255	0.2450	0.3591	0.4732	0.5638	0.7416	1.0235	2.0537	1.23830	0.6846	0.6510	0.2819	0.8356	1.20470	0.5101	0.2617	0.9564	1.0705	0.8859	0.3523	0.4396
BA195++z	GN	2009	102	25.100	77	0.2789	0.2869	0.4701	0.3466	0.6255	0.8008	1.1753	2.1155	1.21910	0.6255	0.7371	0.3028	0.9124	1.30680	0.5339	0.3108	1.0239	1.0956	0.9084	0.3267	0.4143
BA271+z	GN	2009	219	53.10	166	0.3371	0.2185	0.3748	0.4520	0.5461	0.7872	0.8493	2.32390	1.34840	0.6026	0.7797	0.2542	0.9699	1.47080	0.6158	0.1469	1.0866	1.19590	0.9981	0.3635	0.4256
BA299++z	GN	2009	257	59.20	198	0.3176	0.2044	0.3986	0.4865	0.5743	0.8784	0.6824	2.40540	1.38340	0.7466	0.7044	0.2652	0.9240	1.42230	0.5709	0.1318	1.1689	1.26180	0.9037	0.3193	0.4443
BA301++	GN	2009	195	48.00	147	0.3375	0.2208	0.3917	0.4604	0.5708	0.8104	0.8521	2.25630	1.25630	0.6563	0.6771	0.2854	0.9521	1.450	0.5708	0.1625	1.1479	1.1854	0.9688	0.3771	0.4063
BA304++z	GN	2009	157	38.80	118	0.3402	0.2423	0.3814	0.4639	0.5670	0.8196	1.0747	2.21390	1.30670	0.6572	0.7216	0.2887	0.9124	1.39430	0.5361	0.2010	1.0902	1.1108	0.9485	0.3402	0.3892
M36	GN	2019	237	59.80	177	0.3880	0.2241	0.3997	0.4365	0.5786	0.7642	0.8662	2.23080	1.28930	0.7007	0.7575	0.2742	0.8980	1.37290	0.5401	0.1304	1.0987	1.25750	0.9548	0.2458	0.3110
M49	GN	2019	190	48.80	141	0.3648	0.2172	0.3730	0.4590	0.5266	0.7643	0.9262	2.1537	1.26430	0.6988	0.6598	0.2418	0.9303	1.24180	0.5143	0.1598	0.9795	1.1803	0.8996	0.3422	0.3730
M50	GN	2019	189	49.90	139	0.3607	0.2325	0.3587	0.4669	0.5511	0.7615	0.754	2.25850	1.265	0.683	0.6814	0.2365	0.8938	1.42080	0.5611	0.1563	1.0802	1.064	0.9158	0.2926	0.3868
M51	GN	2019	237	63.30	174	0.4107	0.2038	0.3949	0.4502	0.5498	0.7757	0.761	2.20060	1.371	0.706	0.6983	0.2765	0.9131	1.39020	0.5324	0.1232	0.9968	1.166	0.9558	0.3586	0.4297
M67	GN	2019	232	59.30	173	0.3980	0.2108	0.3727	0.4536	0.5514	0.7589	0.762	2.22430	1.422	0.690	0.6796	0.2580	0.8887	1.51260	0.5632	0.1315	1.1298	1.224	0.8786	0.3423	0.4148
M87	GN	2019	171	43.40	128	0.3779	0.2373	0.3825	0.4470	0.5230	0.7535	0.961	2.21890	1.362	0.675	0.6935	0.2834	0.8664	1.424	0.5484	0.1797	0.9677	1.076	0.8802	0.2995	0.3618
M94	GN	2019	213	50.70	162	0.3826	0.2229	0.3708	0.4773	0.5858	0.8442	0.819	2.32940	1.475	0.718	0.7061	0.2880	0.9842	1.59170	0.5799	0.1538	1.20510	1.345	0.9744	0.3570	0.4675
BA213+z	GN	2009	132	35.70	96	0.3473	0.2773	0.3333	0.4342	0.5910	0.7815	0.9496	2.1036	1.24930	0.6106	0.6751	0.2885	0.8936	1.35010	0.5014	0.2185	1.0000	1.0644	0.8515	0.3277	0.4566

## Sheet: Morphometrics_single_characters
Label	Morph	Year	SL	HLSL	HSL	hSL
GB10	SH	2009	266	0.278195488721804	0.259398496240602	0.12781954887218
GB35	SH	2009	211	0.258293838862559	0.393364928909953	0.149289099526066
GB39	SH	2009	136	0.283088235294118	0.382352941176471	0.143382352941176
GB41	SH	2009	239	0.251046025104602	0.397489539748954	0.146443514644351
GB47	SH	2009	232	0.256465517241379	0.344827586206897	0.150862068965517
BA68	SH	2009	228	0.271929824561404	0.447368421052632	0.166666666666667
BA94	SH	2009	226	0.278761061946903	0.433628318584071	0.15929203539823
BA136	SH	2009	188	0.271276595744681	0.430851063829787	0.159574468085106
BA140	SH	2009	112	0.303571428571429	0.464285714285714	0.178571428571429
BA177	SH	2009	158	0.278481012658228	0.462025316455696	0.167721518987342
BA180	SH	2009	258	0.24031007751938	0.426356589147287	0.151162790697674
BA260	SH	2009	140	0.278571428571429	0.414285714285714	0.164285714285714
BA274	SH	2009	276	0.260869565217391	0.394927536231884	0.144927536231884
BA278	SH	2009	291	0.254295532646048	0.402061855670103	0.154639175257732
BA279	SH	2009	218	0.26605504587156	0.467889908256881	0.174311926605505
BA280	SH	2009	227	0.268722466960352	0.462555066079295	0.162995594713656
BA281	SH	2009	212	0.264150943396226	0.39622641509434	0.165094339622642
BA282	SH	2009	178	0.280898876404494	0.48876404494382	0.179775280898876
BA283	SH	2009	180	0.288888888888889	0.444444444444444	0.172222222222222
BA297	SH	2009	184	0.266304347826087	0.41304347826087	0.157608695652174
BA130	SH-LP	2009	107	0.261682242990654	0.308411214953271	0.126168224299065
GB43+z	SH	2009	211	0.246445497630332	0.369668246445498	0.132701421800948
BA67+z	SH	2009	180	0.272222222222222	0.461111111111111	0.172222222222222
BA69+	SH	2009	196	0.275510204081633	0.438775510204082	0.173469387755102
BA92+z	SH	2009	172	0.27906976744186	0.424418604651163	0.162790697674419
BA178+	SH	2009	205	0.278048780487805	0.439024390243902	0.160975609756098
BA201+z	SH	2009	234	0.260683760683761	0.405982905982906	0.153846153846154
BA207+	SH	2009	211	0.28436018957346	0.492890995260663	0.180094786729858
BA261+ z	SH	2009	157	0.261146496815287	0.407643312101911	0.159235668789809
BA272+	SH	2009	201	0.258706467661692	0.417910447761194	0.154228855721393
BA285+	SH	2009	181	0.259668508287293	0.397790055248619	0.149171270718232
BA286+z	SH	2009	166	0.295180722891566	0.506024096385542	0.174698795180723
BA303++z	SH	2009	178	0.276404494382022	0.435393258426966	0.164044943820225
BA305++z	SH	2009	143	0.265734265734266	0.38041958041958	0.138461538461538
BA306++	SH	2009	122	0.297540983606557	0.458196721311475	0.172950819672131
GB41+	SH	2009	239	0.251046025104602	0.397489539748954	0.146443514644351
GB40+	SH-LP	2009	226	0.298672566371681	0.433628318584071	0.163716814159292
BA223+	SH-LP	2009	175	0.274285714285714	0.371428571428571	0.142857142857143
BA224++z	SH-LP	2009	119	0.327731092436975	0.400840336134454	0.153781512605042
BA257+	SH-LP	2009	197	0.293401015228426	0.50253807106599	0.185786802030457
GB2+	GN	2009	245	0.236734693877551	0.338775510204082	0.126530612244898
GB7+	GN	2009	221	0.221719457013575	0.357466063348416	0.126696832579186
GB8+	GN	2009	199	0.236180904522613	0.331658291457286	0.130653266331658
GB11+	GN	2009	179	0.229050279329609	0.301675977653631	0.134078212290503
GB17+	GN	2009	100	0.26	0.315	0.13
GB25+	GN	2009	178	0.247191011235955	0.359550561797753	0.129213483146067
GB46+	GN	2009	339	0.231563421828909	0.333333333333333	0.126843657817109
GB50+	GN	2009	214	0.233644859813084	0.327102803738318	0.130841121495327
BA132+	GN	2009	356	0.235955056179775	0.384831460674157	0.137640449438202
BA133+	GN	2009	375	0.24	0.378666666666667	0.144
BA137+	GN	2009	201	0.218905472636816	0.36318407960199	0.139303482587065
BA138+	GN	2009	148	0.236486486486486	0.351351351351351	0.135135135135135
BA161+	GN	2009	105	0.242857142857143	0.323809523809524	0.123809523809524
BA162+	GN	2009	81	0.246913580246914	0.308641975308642	0.12962962962963
BA181+	GN	2009	283	0.236749116607774	0.371024734982332	0.141342756183746
BA203+	GN	2009	147	0.238095238095238	0.319727891156463	0.136054421768707
BA204+	GN	2009	155	0.248387096774194	0.348387096774194	0.135483870967742
BA205+	GN	2009	138	0.253623188405797	0.311594202898551	0.13768115942029
BA218+	GN	2009	81	0.271604938271605	0.333333333333333	0.135802469135802
BA244+	GN	2009	356	0.23876404494382	0.367977528089888	0.129213483146067
BA245+	GN	2009	216	0.240740740740741	0.37037037037037	0.138888888888889
BA267+	GN	2009	141	0.24113475177305	0.347517730496454	0.141843971631206
BA277+	GN	2009	276	0.228260869565217	0.315217391304348	0.134057971014493
BA298+	GN	2009	183	0.245901639344262	0.355191256830601	0.136612021857924
GB42+z	GN	2009	225	0.233333333333333	0.324444444444444	0.124444444444444
GB44+	GN	2009	192	0.239583333333333	0.354166666666667	0.140625
GB53++	GN	2009	128	0.24296875	0.35078125	0.13125
BA11++z	GN	2009	304	0.223684210526316	0.384539473684211	0.140460526315789
BA12++	GN	2009	261	0.238314176245211	0.380459770114943	0.146360153256705
BA96+	GN	2009	230	0.239130434782609	0.360869565217391	0.141304347826087
ВА145++	GN	2009	108	0.256481481481481	0.3	0.137962962962963
BA171+	GN	2009	157	0.248407643312102	0.356687898089172	0.130573248407643
BA174+z	GN	2009	208	0.230769230769231	0.346153846153846	0.137019230769231
BA193++z	GN	2009	114	0.26140350877193	0.314912280701754	0.133333333333333
BA195++z	GN	2009	102	0.246078431372549	0.32156862745098	0.131372549019608
BA199+z	GN	2009	228	0.228070175438596	0.315789473684211	0.131578947368421
BA202++z	GN	2009	195	0.230769230769231	0.350769230769231	0.139487179487179
BA271+z	GN	2009	220	0.227272727272727	0.345454545454545	0.145454545454545
BA299++z	GN	2009	257	0.230350194552529	0.327626459143969	0.131517509727626
BA301++	GN	2009	195	0.246153846153846	0.356923076923077	0.140512820512821
BA304++z	GN	2009	157	0.247133757961783	0.344585987261147	0.132484076433121
GB5+	LP	2009	363	0.234159779614325	0.338842975206612	0.126721763085399
GB28+	LP	2009	172	0.244186046511628	0.308139534883721	0.119186046511628
GB49+	LP	2009	280	0.246428571428571	0.346428571428571	0.135714285714286
BA150+	LP	2009	231	0.268398268398268	0.341991341991342	0.134199134199134
BA156+	LP	2009	112	0.267857142857143	0.276785714285714	0.116071428571429
BA157+	LP	2009	106	0.259433962264151	0.30188679245283	0.122641509433962
BA176+	LP	2009	269	0.263940520446097	0.330855018587361	0.133828996282528
BA248+	LP	2009	233	0.266094420600858	0.321888412017167	0.128755364806867
BA263+	LP	2009	175	0.274285714285714	0.28	0.12
BA264+	LP	2009	158	0.246835443037975	0.310126582278481	0.126582278481013
GB51+	LP	2009	141	0.283687943262411	0.283687943262411	0.120567375886525
BA225+z	LP	2009	110	0.281818181818182	0.318181818181818	0.136363636363636
BA249++	LP	2009	107	0.270093457943925	0.292523364485981	0.126168224299065
BA262+	LP	2009	224	0.267857142857143	0.34375	0.133928571428571
BA300++z	LP	2009	207	0.266183574879227	0.351207729468599	0.140579710144928
BA302++z	LP	2009	173	0.250867052023121	0.342196531791908	0.134104046242775
BA307++z	LP	2009	122	0.267213114754098	0.354098360655738	0.136885245901639
M26	SH	2019	201	0.319	0.527	0.184
M27	SH	2019	179	0.283	0.419	0.161
M33	SH	2019	210	0.286	0.422	0.162
M48	SH	2019	233	0.279	0.424	0.164
M58	SH	2019	186	0.281	0.463	0.170
M59	SH	2019	177	0.292	0.416	0.164
M85	SH	2019	244	0.253	0.358	0.136
M86	SH	2019	221	0.264	0.377	0.153
M91	SH	2019	208	0.280	0.468	0.180
M92	SH	2019	187	0.272	0.416	0.162
M93	SH	2019	178	0.301	0.472	0.181
M36	GN	2019	237	0.252	0.346	0.136
M49	GN	2019	190	0.257	0.319	0.132
M50	GN	2019	189	0.264	0.375	0.148
M51	GN	2019	237	0.267	0.371	0.142
M67	GN	2019	232	0.256	0.387	0.144
M87	GN	2019	171	0.254	0.361	0.139
M94	GN	2019	213	0.238	0.379	0.138

## Sheet: Vertebrae
Label	Morph	Year	SL	Vt_md	Vt_md%	Vt	Vpd	Va	Vi	Vc	Vc+Vi
GB10	SH	2009	166	29	0.805556	41	11	18	5	18	23
GB35	SH	2009	211	27	0.75	41	11	18	5	18	23
GB39	SH	2009	136	14	0.4	40	10	18	5	17	22
GB41	SH	2009	239	8	0.216216	42	11	18	5	19	24
GB47	SH	2009	232	14	0.388889	41	10	18	5	18	23
BA20_uq	SH	2009	213	14	0.378378	42	11	20	5	17	22
BA68	SH	2009	228	22	0.611111	41	11	19	4	18	22
BA94	SH	2009	226	16	0.457143	40	11	19	5	16	21
BA136	SH	2009	188	32	0.888889	41	11	18	6	17	23
BA140	SH	2009	112	35	0.972222	41	11	18	5	18	23
BA177	SH	2009	158	36	1	41	10	18	6	17	23
BA180	SH	2009	258	7	0.189189	42	12	19	6	17	23
BA260	SH	2009	140	22	0.628571	40	10	17	5	18	23
BA274	SH	2009	276	15	0.416667	41	10	18	5	18	23
BA278	SH	2009	291	27	0.72973	42	11	19	5	18	23
BA279	SH	2009	218	31	0.837838	42	11	18	5	19	24
BA280	SH	2009	227	29	0.805556	41	11	18	6	17	23
BA281	SH	2009	212	28	0.777778	41	10	18	5	18	23
BA282	SH	2009	178	36	0.972973	42	10	19	4	19	23
BA283	SH	2009	180	32	0.914286	40	10	17	5	18	23
BA297	SH	2009	184	27	0.72973	42	11	18	5	19	24
BA130	SH-LP	2009	107	10	0.277778	41	11	19	5	17	22
GB43+z	SH	2009	211	19	0.513514	42	11	20	5	17	22
BA67+z	SH	2009	180	30	0.810811	42	11	19	5	18	23
BA69+	SH	2009	196	29	0.805556	41	10	18	5	18	23
BA92+z	SH	2009	172	22	0.611111	41	11	21	4	16	20
BA178+	SH	2009	205	24	0.666667	41	11	19	5	17	22
BA201+z	SH	2009	234	16	0.432432	42	10	19	5	18	23
BA207+	SH	2009	211	25	0.694444	41	10	18	5	18	23
BA261+ z	SH	2009	157	29	0.805556	41	11	18	6	17	23
BA272+	SH	2009	201	32	0.888889	41	10	19	5	17	22
BA285+	SH	2009	181	29	0.783784	42	10	18	6	18	24
BA286+z	SH	2009	166	31	0.861111	41	11	19	5	17	22
BA303++z	SH	2009	178	33	0.891892	42	11	20	4	18	22
BA305++z	SH	2009	143	25	0.694444	41	11	18	6	17	23
BA306++	SH	2009	122	32	0.888889	41	10	18	6	17	23
GB41+	SH	2009	239	24	0.631579	43	11	20	5	18	23
GB40+	SH-LP	2009	226	31	0.815789	43	11	20	5	18	23
BA223+	SH-LP	2009	175	9	0.243243	42	11	19	5	18	23
BA224++z	SH-LP	2009	119	31	0.837838	42	11	18	6	18	24
BA257+	SH-LP	2009	197	29	0.805556	41	10	18	6	17	23
M26	SH	2019	201	31	0.861111	41	10	19	5	17	22
M27	SH	2019	179	19	0.527778	41	10	18	6	17	23
M33	SH	2019	210	21	0.583333	41	10	18	6	17	23
M48	SH	2019	233	25	0.657895	43	11	19	5	19	24
M58	SH	2019	186	20	0.571429	40	11	18	6	16	22
M59	SH	2019	177	28	0.756757	42	11	20	4	18	22
M85	SH	2019	244	12	0.324324	42	11	18	6	18	24
M86	SH	2019	221	8	0.222222	41	10	18	5	18	23
M91	SH	2019	208	28	0.777778	41	11	18	6	17	23
M92	SH	2019	187	23	0.638889	41	11	20	3	18	21
M93	SH	2019	178	31	0.885714	40	10	18	5	17	22
GB2+	GN	2009	245	0	0	42	11	18	5	19	24
GB7+	GN	2009	221	0	0	42	11	20	5	17	22
GB8+	GN	2009	199	0	0	41	11	18	5	18	23
GB11+	GN	2009	179	0	0	41	10	17	5	19	24
GB17+	GN	2009	100	0	0	41	11	18	5	18	23
GB25+	GN	2009	178	0	0	41	11	19	5	17	22
GB46+	GN	2009	339	0	0	41	10	18	5	18	23
GB50+	GN	2009	214	0	0	41	11	18	6	17	23
BA132+	GN	2009	356	0	0	41	10	18	5	18	23
BA133+	GN	2009	375	2	0.0555556	41	10	18	5	18	23
BA137+	GN	2009	201	0	0	42	11	19	4	19	23
BA138+	GN	2009	148	0	0	42	11	18	5	19	24
BA161+	GN	2009	105	0	0	42	11	19	4	19	23
BA162+	GN	2009	81	0	0	41	10	18	5	18	23
BA181+	GN	2009	283	0	0	41	10	18	5	18	23
BA203+	GN	2009	147	0	0	40	11	17	6	17	23
BA204+	GN	2009	155	0	0	41	11	18	5	18	23
BA205+	GN	2009	138	0	0	41	10	17	5	19	24
BA218+	GN	2009	81	0	0	41	11	19	4	18	22
BA244+	GN	2009	356	0	0	43	11	19	6	18	24
BA245+	GN	2009	216	0	0	41	10	19	4	18	22
BA267+	GN	2009	141	0	0	41	10	17	6	18	24
BA277+	GN	2009	276	2	0.0540541	42	11	18	6	18	24
BA298+	GN	2009	183	0	0	41	10	18	5	18	23
GB42+z	GN	2009	225	0	0	41	11	19	5	17	22
GB44+	GN	2009	192	2	0.0555556	41	11	19	5	17	22
GB53++	GN	2009	128	0	0	42	11	19	6	17	23
BA11++z	GN	2009	304	0	0	41	10	19	5	17	22
BA12++	GN	2009	261	0	0	42	11	20	5	17	22
BA80	GN	2009	108	0	0	42	11	19	5	18	23
BA81	GN	2009	84	2	0.0540541	42	11	18	6	18	24
BA96+	GN	2009	230	2	0.0540541	42	12	19	6	17	23
BA113	GN	2009	103	0	0	42	10	18	5	19	24
BA114	GN	2009	114	0	0	42	11	19	5	18	23
BA118	GN	2009	93.9	0	0	42	11	19	4	19	23
BA124	GN	2009	76.5	0	0	41	10	19	4	18	22
ВА145++	GN	2009	108	0	0	41	10	18	5	18	23
BA171+	GN	2009	157	0	0	41	11	20	4	17	21
BA174+z	GN	2009	208	0	0	42	11	19	5	18	23
BA193++z	GN	2009	114	0	0	42	10	18	6	18	24
BA195++z	GN	2009	102	0	0	41	11	18	5	18	23
BA199+z	GN	2009	228	0	0	41	10	18	5	18	23
BA202++z	GN	2009	195	0	0	41	11	18	6	17	23
BA250	GN	2009	102	0	0	42	11	19	5	18	23
BA271+z	GN	2009	220	0	0	42	11	19	6	17	23
BA299++z	GN	2009	257	0	0	41	11	18	6	17	23
BA301++	GN	2009	195	2	0.0555556	41	10	19	5	17	22
BA304++z	GN	2009	157	0	0	41	11	19	5	17	22
BA314	GN	2009	85	0	0	41	10	18	5	18	23
BA315	GN	2009	96	0	0	41	11	18	6	17	23
BA316	GN	2009	90	0	0	42	11	18	5	19	24
BA501	GN	2009	91	0	0	42	11	18	6	18	24
BA503	GN	2009	111.2	0	0	42	11	19	5	18	23
BA507	GN	2009	87.4	0	0	42	11	19	5	18	23
BA512	GN	2009	90.7	0	0	42	11	19	5	18	23
BA518	GN	2009	51.1	3	0.0810811	42	11	19	5	18	23
BA524	GN	2009	111.8	3	0.0833333	41	11	19	5	17	22
BA525	GN	2009	106.8	0	0	41	11	19	5	17	22
BA526	GN	2009	97.7	0	0	42	11	18	6	18	24
BA527	GN	2009	100.8	0	0	42	11	18	6	18	24
BA528	GN	2009	91.4	0	0	41	11	18	6	17	23
M36	GN	2019	237	0	0	42	11	19	6	17	23
M49	GN	2019	190	0	0	41	10	19	5	17	22
M50	GN	2019	189	0	0	40	10	19	5	16	21
M51	GN	2019	237	0	0	41	11	18	5	18	23
M67	GN	2019	232	0	0	41	11	19	5	17	22
M87	GN	2019	171	2	0.0555556	41	10	20	4	17	21
M94	GN	2019	213	0	0	41	11	19	5	17	22
WD305 X+	GN	1998		4	0.108108	42	11	19	5	18	23
WD490 X+	GN	1998		3	0.0789474	43	11	19	5	19	24
WD492 X+	GN	1998		0	0	42	10	19	5	18	23
gena97#20	GN	1997	235	2	0.0540541	42	10	18	5	19	24
K-7	GN	1998	197	0	0	40	10	18	4	18	22
K-19	GN	1998	125.8	0	0	41	11	18	6	17	23
K-5	GN	1998	132	4	0.108108	42	11	19	5	18	23
K-10	GN	1998	137	1	0.027027	42	11	19	5	18	23
K-12	GN	1998	128.4	0	0	41	11	19	5	17	22
K-16	GN	1998	125.8	0	0	41	10	19	4	18	22
GB5+	LP	2009	363	0	0	41	11	18	5	18	23
GB28+	LP	2009	172	0	0	41	11	18	6	17	23
GB49+	LP	2009	280	0	0	41	10	18	4	19	23
BA150+	LP	2009	231	0	0	42	11	18	5	19	24
BA156+	LP	2009	112	0	0	41	11	18	6	17	23
BA157+	LP	2009	106	0	0	40	11	17	6	17	23
BA158+	LP	2009	106	0	0	41	11	18	5	18	23
BA176+	LP	2009	269	0	0	42	11	18	5	19	24
BA248+	LP	2009	233	0	0	41	11	18	6	17	23
BA263+	LP	2009	175	2	0.0555556	41	10	18	5	18	23
BA264+	LP	2009	158	0	0	41	11	18	6	17	23
GB51+	LP	2009	141	2	0.0555556	41	11	18	6	17	23
BA78++z	LP	2009	243	0	0	41	11	19	5	17	22
BA213+z	LP	2009	138	0	0	42	10	19	4	19	23
BA225+z	LP	2009	110	0	0	41	11	19	5	17	22
BA249++	LP	2009	107	0	0	42	11	19	5	18	23
BA262+	LP	2009	224	0	0	42	11	18	6	18	24
BA266+z	LP	2009	164	0	0	42	11	18	6	18	24
BA300++z	LP	2009	207	3	0.0810811	42	11	18	5	19	24
BA302++z	LP	2009	173	0	0	42	10	19	6	17	23
BA307++z	LP	2009	122	0	0	41	11	19	5	17	22
M30	LP	2019	158	0	0	42	11	19	5	18	23
M46	LP	2019	220	0	0	42	11	19	5	18	23
M47	LP	2019	298	0	0	42	11	18	6	18	24
M96	LP	2019	221	0	0	41	11	18	6	17	23
WD491 X+	LP	2019		0	0	40	10	19	5	16	21
GB16	JB	2009	93	0	0	42	11	19	5	18	23
GB26	JB	2009	176	0	0	42	11	19	5	18	23
GB27	JB	2009	177	0	0	42	10	18	5	19	24
GB29	JB	2009	249	0	0	42	10	19	5	18	23
GB34	JB	2009	237	0	0	42	10	19	4	19	23
GB37	JB	2009	184	0	0	42	10	19	5	18	23
GB38	JB	2009	146	0	0	41	10	18	5	18	23
BA57	JB	2009	292	0	0	41	10	19	4	18	22
BA59	JB	2009	190	0	0	41	10	18	5	18	23
BA98	JB	2009	260	0	0	42	10	19	5	18	23
BA99z	JB	2009	232	0	0	40	10	16	7	17	24
BA100	JB	2009	159	0	0	42	11	19	4	19	23
BA134	JB	2009	325	0	0	42	10	19	5	18	23
BA135	JB	2009	294	0	0	41	10	19	4	18	22
BA172	JB	2009	349	0	0	42	10	19	5	18	23
BA173	JB	2009	283	2	0.0540541	42	10	19	4	19	23
BA206	JB	2009	145	0	0	43	10	19	6	18	24
BA208	JB	2009	310	0	0	42	10	19	5	18	23
BA212	JB	2009	133	2	0.0540541	42	10	19	5	18	23
BA214	JB	2009	113	0	0	42	10	18	5	19	24
BA215	JB	2009	109	0	0	41	10	19	4	18	22
BA216	JB	2009	120	0	0	42	10	18	4	19	23
BA217	JB	2009	89	0	0	42	10	19	5	18	23
BA256	JB	2009	340	4	0.108108	42	10	19	5	18	23
???++z	JB	2009	111	0	0	42	10	19	5	18	23
GB31++	JB	2009	127	0	0	42	11	19	5	18	23
BA71++z	JB	2009	236	0	0	42	10	19	5	18	23
BA72+z	JB	2009	207	0	0	42	11	20	4	18	22
BA73+	JB	2009	245	0	0	42	10	19	5	18	23
BA82	JB	2009	81	0	0	42	10	19	5	18	23
BA83	JB	2009	81	0	0	41	10	19	4	18	22
BA105	JB	2009	97	2	0.0555556	41	10	19	4	18	22
BA115++z	JB	2009	108	0	0	42	10	18	5	19	24
BA116	JB	2009	110	0	0	41	10	18	5	18	23
BA117	JB	2009	84.3	2	0.0540541	42	10	18	5	19	24
BA120	JB	2009	82.9	0	0	41	10	19	4	18	22
BA121	JB	2009	83	0	0	41	10	19	4	18	22
BA122	JB	2009	75.1	0	0	42	10	19	5	18	23
BA123	JB	2009	75.9	0	0	41	10	19	4	18	22
BA131+z	JB	2009	323	6	0.162162	42	10	19	5	18	23
BA146++z	JB	2009	160	0	0	42	10	19	5	18	23
BA148++z	JB	2009	143	4	0.111111	41	10	20	4	17	21
BA188	JB	2009	85	0	0	42	10	19	5	18	23
BA192	JB	2009	86	0	0	41	10	18	5	18	23
BA194++	JB	2009	98	2	0.0540541	42	10	19	5	18	23
BA196++z	JB	2009	114	2	0.0555556	41	10	18	6	17	23
BA252	JB	2009	89	0	0	42	10	19	5	18	23
BA253	JB	2009	85	0	0	42	10	19	5	18	23
BA254	JB	2009	79	0	0	42	10	18	5	19	24
BA313	JB	2009	89	0	0	41	10	19	5	17	22
BA317	JB	2009	99	0	0	42	10	19	5	18	23
BA502	JB	2009	111.2	0	0	42	10	19	5	18	23
BA504	JB	2009	78.2	0	0	41	10	19	4	18	22
BA505	JB	2009	89.6	0	0	42	10	19	4	19	23
BA506	JB	2009	74.6	0	0	41	10	18	5	18	23
BA510	JB	2009	81.6	0	0	42	10	19	4	19	23
BA511	JB	2009	83	0	0	42	10	18	6	18	24
BA513	JB	2009	99.2	3	0.0810811	42	10	20	4	18	22
BA514	JB	2009	87.3	0	0	42	10	19	4	19	23
BA515	JB	2009	80.7	0	0	42	9	19	5	18	23
BA516	JB	2009	77.8	0	0	42	10	19	5	18	23
BA517	JB	2009	74.5	0	0	41	10	18	5	18	23
BA519	JB	2009	102.9	0	0	41	10	19	4	18	22
BA520	JB	2009	88.6	0	0	42	10	19	4	19	23
BA521	JB	2009	85	0	0	41	10	18	5	18	23
BA522	JB	2009	78.6	2	0.0555556	41	10	18	4	19	23
BA523	JB	2009	81.3	1	0.027027	42	10	18	5	19	24
M28	JB	2019	210	0	0	41	10	19	5	17	22
M32	JB	2019	174	0	0	41	10	18	5	18	23
M34	JB	2019	216	0	0	42	10	19	5	18	23
M35	JB	2019	139	0	0	41	10	18	6	17	23
M45	JB	2019	163	0	0	41	10	18	5	18	23
K7 X96	JB	1998	207	0	0	42	11	21	3	18	21
WD308	JB	1998		0	0	42	10	19	5	18	23
Gena97#44	JB	1997	244	0	0	42	10	19	5	18	23
Gena9@#102	JB	1997	287	0	0	42	10	19	4	19	23
Gena9@#103	JB	1997	237	0	0	42	10	20	4	18	22
Gena9@#104	JB	1997	263	0	0	42	10	19	5	18	23
gb3	SM	2009	244	0	0	41	10	17	5	19	24
GB13	SM	2009	121	0	0	41	10	17	5	19	24
GB14	SM	2009	89	0	0	41	10	18	4	19	23
GB19	SM	2009	182	0	0	41	10	17	5	19	24
BA63	SM	2009	360	1	0.0277778	41	10	18	4	19	23
BA141	SM	2009	102	0	0	40	10	17	3	20	23
BA151	SM	2009	134	0	0	41	11	18	4	19	23
BA152	SM	2009	183	0	0	41	10	17	5	19	24
BA154	SM	2009	86	0	0	41	11	18	4	19	23
BA155	SM	2009	82	0	0	40	10	17	4	19	23
BA160	SM	2009	157	0	0	41	11	17	5	19	24
BA183	SM	2009	87	0	0	41	10	17	4	20	24
BA185	SM	2009	88	0	0	41	10	17	4	20	24
BA243	SM	2009	252	0	0	41	11	18	4	19	23
BA265	SM	2009	146	0	0	41	10	17	5	19	24
BA64+	SM	2009	272	6	0.162162	42	11	18	6	18	24
BA77++z	SM	2009	148	0	0	41	10	17	5	19	24
BA103	SM	2009	98	0	0	41	10	17	5	19	24
BA119	SM	2009	84.2	0	0	41	10	18	4	19	23
BA143+	SM	2009	149	0	0	42	10	18	5	19	24
BA186+z	SM	2009	151	2	0.0555556	41	10	17	5	19	24
BA210+z	SM	2009	161	0	0	41	10	18	5	18	23
BA211++z	SM	2009	168	0	0	41	10	18	5	18	23
BA219+	SM	2009	207	0	0	41	10	17	5	19	24
BA221+z	SM	2009	162	0	0	41	10	18	5	18	23
BA222+z	SM	2009	122	2	0.0555556	41	11	18	5	18	23
BA308++	SM	2009	131	0	0	41	10	18	5	18	23
BA309++	SM	2009	150	0	0	42	10	18	5	19	24
BA311++	SM	2009	115	0	0	41	10	17	5	19	24
M25	SM	2019	206	0	0	41	10	17	6	18	24
M29	SM	2019	260	0	0	41	11	18	5	18	23
M31	SM	2019	203	0	0	41	10	17	5	19	24
M44	SM	2019	210	0	0	41	10	18	5	18	23
M56	SM	2019	247	0	0	42	11	17	6	19	25
M57	SM	2019	178	0	0	42	10	17	6	19	25
M88	SM	2019	176	0	0	41	10	17	5	19	24
MXX	SM	2019	142	2	0.0555556	41	11	17	6	18	24
??	SM	1993		0	0	41	10	18	5	18	23
??	SM	1993		0	0	42	10	18	5	19	24
??	SM	1993		0	0	42	11	18	6	18	24
??	SM	1993		6	0.166667	41	10	18	5	18	23
Э2 X+	SM	1993		0	0	42	11	18	5	19	24
Э10 X+	SM	1993		0	0	40	10	18	5	17	22
WD306 X+	SM	1998		2	0.0555556	41	10	18	5	18	23
WD309	SM	1998		3	0.0810811	42	10	18	5	19	24
Gena97#45	SM	1997	264	0	0	40	10	17	5	18	23
Gena97#48	SM	1997	242	0	0	41	10	18	4	19	23
Gena97#35	SM	1997	332	1	0.027027	42	10	18	4	20	24
GB18	HY	2009	222	0	0	41	10	18	5	18	23
BA255	HY	2009	83	0	0	42	10	19	5	18	23
GB9	HY	2009	204	0	0	42	11	18	5	19	24
GB33	HY	2009	201	0	0	41	11	18	4	19	23
BA142	HY	2009	106	0	0	42	11	19	4	19	23
BA284	HY	2009	256	2	0.0555556	41	10	17	5	19	24
BA288	HY	2009	296	0	0	41	10	17	4	20	24
BA293	HY	2009	176	0	0	41	10	17	5	19	24
BA112	HY	2009	97	0	0	42	11	19	5	18	23
BA163	HY	2009	92	0	0	42	10	19	4	19	23
BA169+z	HY	2009	142	0	0	41	10	18	5	18	23
BA189	HY	2009	82	0	0	41	10	18	5	18	23
BA190	HY	2009	77	0	0	42	11	19	4	19	23
BA191	HY	2009	79	0	0	41	10	18	5	18	23
BA226	HY	2009	89	0	0	41	11	19	4	18	22
BA227	HY	2009	84	0	0	41	11	18	4	19	23
BA246	HY	2009	82	0	0	41	10	18	4	19	23
BA269+z	HY	2009	258	0	0	42	11	19	5	18	23
BA275+	HY	2009	271	0	0	41	10	19	4	18	22
BA276+z	HY	2009	232	0	0	41	10	18	5	18	23
BA287+z	HY	2009	272	0	0	40	10	18	4	18	22
BA289+z	HY	2009	185	0	0	42	11	19	5	18	23
BA290+z	HY	2009	148	0	0	42	11	19	6	17	23
BA292+z	HY	2009	195	0	0	41	11	18	5	18	23
BA294++z	HY	2009	209	0	0	41	10	18	5	18	23
BA310++	HY	2009	148	0	0	41	10	18	5	18	23
BA312	HY	2009	76	0	0	42	10	19	5	18	23
BA318	HY	2009	88	0	0	42	11	20	4	18	22
M37	HY	2019	180	0	0	41	10	18	4	19	23
M38	HY	2019	167	0	0	42	11	19	6	17	23
M39	HY	2019	147	0	0	41	10	17	6	18	24
M52	HY	2019	247	2	0.0555556	41	10	18	5	18	23
M89	HY	2019	107	0	0	41	10	18	5	18	23
Gena97#46	HY	1997	261	0	0	41	11	18	5	18	23
Gena97#78	HY	1997	259	0	0	41	11	19	4	18	22
Gena9?#101	HY	1997	410	0	0	41	10	18	4	19	23
GB1	PS	2009	266	0	0	42	11	18	5	19	24
GB4	PS	2009	277	0	0	43	11	18	5	20	25
GB6	PS	2009	242	0	0	41	11	18	5	18	23
GB20	PS	2009	279	8	0.216216	42	11	19	6	17	23
GB21	PS	2009	264	0	0	42	11	18	6	18	24
GB22	PS	2009	212	0	0	42	11	18	5	19	24
GB23	PS	2009	229	0	0	42	10	18	5	19	24
GB24	PS	2009	227	0	0	42	11	18	5	19	24
BA60	PS	2009	172	0	0	41	11	18	5	18	23
BA61	PS	2009	244	4	0.108108	42	11	18	5	19	24
BA65	PS	2009	426	0	0	41	11	18	5	18	23
BA66	PS	2009	393	0	0	42	11	18	5	19	24
BA91	PS	2009	246	0	0	41	10	18	5	18	23
BA125	PS	2009	322	0	0	42	11	18	5	19	24
BA127	PS	2009	202	0	0	42	11	18	5	19	24
BA128	PS	2009	190	0	0	41	10	18	5	18	23
BA129	PS	2009	183	0	0	41	10	18	5	18	23
BA153	PS	2009	112	0	0	42	11	18	5	19	24
BA159	PS	2009	106	0	0	42	11	17	6	19	25
BA167	PS	2009	285	0	0	42	10	17	6	19	25
BA168	PS	2009	302	0	0	42	11	18	5	19	24
BA182	PS	2009	307	0	0	42	11	18	5	19	24
BA197	PS	2009	178	0	0	42	11	17	6	19	25
BA198	PS	2009	315	0	0	42	10	18	5	19	24
BA247	PS	2009	117	0	0	42	11	18	5	19	24
BA296	PS	2009	196	0	0	41	10	18	5	18	23
???++z	PS	2009	278	2	0.0540541	42	10	19	5	18	23
GB45+z	PS	2009	305	0	0	43	11	19	6	18	24
GB54++	PS	2009	132	0	0	42	10	18	6	18	24
BA76+	PS	2009	179	0	0	42	11	19	5	18	23
BA79++z	PS	2009	110	0	0	42	11	18	6	18	24
BA90+z	PS	2009	227	0	0	41	11	19	5	17	22
BA209+	PS	2009	243	0	0	42	11	18	6	18	24
BA220+z	PS	2009	182	0	0	42	12	19	5	18	23
BA242+	PS	2009	250	2	0.0555556	41	11	18	6	17	23
BA251	PS	2009	127	0	0	43	11	19	5	19	24
BA258++	PS	2009	246	0	0	42	11	18	6	18	24
BA295+z	PS	2009	192	0	0	42	11	19	5	18	23
M40	PS	2019	274	0	0	42	11	18	6	18	24
M41	PS	2019	261	0	0	42	11	18	6	18	24
M42	PS	2019	256	2	0.0540541	42	11	19	6	17	23
M43	PS	2019	161	0	0	42	11	18	6	18	24
M63	PS	2019	216	0	0	42	11	18	6	18	24
WD307 X+	PS	1998		0	0	42	11	19	5	18	23
WD493 X+	PS	1998		0	0	42	10	19	5	18	23
WD494 X+	PS	1998		0	0	42	11	18	6	18	24
